# Supplementary material for: Asymmetric chromatin retention and nuclear envelopes separate chromosomes in fused cells in vivo
Source: Commun Biol. 2022 Sep 19;5:953. doi: 10.1038/s42003-022-03874-z (PMC9485224; doi:10.1038/s42003-022-03874-z)
Supplement: Supplementary file 4 — Supplementary Data 1 [file 42003_2022_3874_MOESM4_ESM.xlsx]

## Sheet: Sheet1
Figure	Comparison groups	Statistics test	Significance	p Values			Figure information	Mean value	SD	n's
Figure 1c	Interphase vs. Prophase	Ordinary one-way ANOVA, Tukey's multiple comparisons test	***	0.000626			Interphase	3.818	5.406	10
	Interphase vs. Prometaphase	Ordinary one-way ANOVA, Tukey's multiple comparisons test	**	0.001356			Prophase	42.78	25.93	19
	Interphase vs. Metaphase	Ordinary one-way ANOVA, Tukey's multiple comparisons test	****	5.2e-05			Prometaphase	42.27	27.68	15
							Metaphase	45.71	25.23	34
Figure 1d	Unfused Nb chromatin vs. Fused Nb chromatin	Ordinary one-way ANOVA, Tukey's multiple comparisons test	ns	0.913446			Unfused Nb chromatin	6.5	1.549	6
	Unfused Nb chromatin vs. Fused GMC chromatin	Ordinary one-way ANOVA, Tukey's multiple comparisons test	ns	0.432497			Fused Nb chromatin	7.385	2.763	13
							Fused GMC chromatin	9.231	6.204	13
Figure 1e	dt(alignment Nb chromatin-GMC chromatin)	na	na	na			dt(alignment Nb chromatin-GMC chromatin)	2.071	5.342	14
Figure 1f	Unfused vs Inter fused Nb chromatin	Ordinary one-way ANOVA, Tukey's multiple comparisons test	ns	0.601028			Unfused	2.625	1.836	12
	Unfused vs Inter fused GMC chromatin	Ordinary one-way ANOVA, Tukey's multiple comparisons test	ns	0.150002			Inter fused Nb chromatin	4.143	2.231	14
	Unfused vs Prophase fused Nb chromatin	Ordinary one-way ANOVA, Tukey's multiple comparisons test	ns	0.235257			Inter fused GMC chromatin	5.115	1.85	13
	Unfused vs Prophase fused GMC chromatin	Ordinary one-way ANOVA, Tukey's multiple comparisons test	****	4e-06			Prophase fused Nb chromatin	4.735	3.341	17
							Prophase fused GMC chromatin	10.25	4.108	6
Figure 1g	T(separation Nb chromatin - separation GMC chromatin)	na	na	na			T(separation Nb chromatin - GMC chromatin)	1.583	2.257	18
Figure 2e	Parallel vs Intersecting spindles	na	na	na			cells with parallel spindles	na	na	17
							cells with intersecting spindles	na	na	9
Figure 2f	dt(NEB - fusion) mins	Unpaired t-test	****	<0.0001			cells with parallel spindles	12.7	13.9	17
							cells with intersecting spindles	53.16	25.5	9
Figure 2h	dt(ectopic spindle - endogenous spindle)	na	na	na				0.6563	1.796	16
Figure 2k	Prometa spindles dist vs meta spindles dist	Two-sided paired t-test	**	0.005982			Prometa spindles dist	4.63	1.779	7
							meta spindles dist	2.104	1.084	7
Figure 2l	Prometa spindles angle vs meta spindles angle	Two-sided paired t-test	*	0.048483			Prometa spindles angle	29.47	21.48	7
							meta spindles angle	8.549	6.708	7
Figure 3c	Unfused centrosome no. vs fused centrosome no.	Two-sided unpaired t-test	****	2.3e-13			Unfused centrosome no.	2	0	10
							fused centrosome no.	3.9	0.3162	10
Figure 3e	cis vs trans spindles (parallel spindles)	na	na	na			cis	na	na	12
							trans	na	na	0
							not clear	na	na	0
Figure 3f	cis vs trans spindles (intersecting spindles)	na	na	na			cis	na	na	2
							trans	na	na	2
							not clear	na	na	5
Figure 4h	Apical CS 0 mins vs Basal CS 0 mins	Two-sided paired t-test	*	0.0134			Apical CS 0 mins	3.467	1.366	5
	Apical CS 6 mins vs Basal CS 6 mins	Two-sided paired t-test	*	0.043513			Basal CS 0 mins	8.282	1.651	5
							Apical CS 6 mins	4.712	1.59	5
							Basal CS 6 mins	8.092	1.337	5
Figure 4i	WT, Apical CS, 0 mins vs cnb RNAi, Apical CS, 0 mins	Two-sided unpaired t-test	*	0.0215			WT, Apical CS, 0 mins	3.46744	1.3657	5
	WT, Apical CS, 6 mins vs cnb RNAi, Apical CS, 6 mins	Two-sided unpaired t-test	ns	0.8081			cnb RNAi, Apical CS, 0 mins	6.45	2.22	8
							WT, Apical CS, 6 mins	4.71229	1.58975	5
							cnb RNAi, Apical CS, 6 mins	4.9489	1.711	8
Figure 4j	WT, Basal CS, 0 mins vs cnb RNAi, Basal CS, 0 mins	Two-sided unpaired t-test	ns	0.9757			WT, Basal CS, 0 mins	8.28182	1.65145	5
	WT, Basal CS, 6 mins vs cnb RNAi, Basal CS, 6 mins	Two-sided unpaired t-test	ns	0.3873			cnb RNAi, Basal CS, 0 mins	8.32269	2.54601	7
							WT, Basal CS, 6 mins	8.0919	1.33672	5
							cnb RNAi, Basal CS, 6 mins	6.78876	2.9857	7
Figure 5c	Apical CS 0 mins vs Ectopic CS 0 mins	Two-sided unpaired t-test	**	0.001895			Apical CS 0 mins	3.58	0.6811	5
	Apical CS 6 mins vs Ectopic CS 6 mins	Two-sided unpaired t-test	*	0.031749			Ectopic CS 0 mins	8.623	2.755	9
							Apical CS 6 mins	5.012	0.4901	5
							Ectopic CS 6 mins	6.48	1.281	9
Figure 5d	Apical CS 0 mins vs Ectopic CS 0 mins	Two-sided unpaired t-test	***	0.000276			Apical CS 0 mins	10.25	2.821	5
	Apical CS 6 mins vs Ectopic CS 6 mins	Two-sided unpaired t-test	**	0.005682			Ectopic CS 0 mins	4.258	1.663	9
							Apical CS 6 mins	7.996	2.08	5
							Ectopic CS 6 mins	4.439	1.801	9
Figure 5e	Apical CS 0 mins vs Ectopic CS 0 mins	Two-sided unpaired t-test	ns	0.675474			Apical CS 0 mins	7.14	2.421	3
	Apical CS 6 mins vs Ectopic CS 6 mins	Two-sided unpaired t-test	*	0.041557			Ectopic CS 0 mins	8.062	3.071	5
							Apical CS 6 mins	5.01	1.192	3
							Apical CS 6 mins	7.468	1.355	5
Figure 5f	Apical CS 0 mins vs Ectopic CS 0 mins	Two-sided unpaired t-test	**	0.009275			Apical CS 0 mins	9.867	4.107	3
	Apical CS 6 mins vs Ectopic CS 6 mins	Two-sided unpaired t-test	**	0.007568			Ectopic CS 0 mins	3.018	0.9178	5
							Apical CS 6 mins	8.35	0.4015	3
							Ectopic CS 6 mins	4.192	1.744	5
Figure 5h	WT hybrid ΔT (T-NEB) vs cnbRNAi ΔT (T - NEB) (mins)	Two-sided unpaired t-test	**	0.008			WT hybridΔT (T-NEB)	9.611	5.705	9
							cnbRNAi hybrid ΔT (T-NEB)	0.7333	7.905	15
	WT hybrid ΔT (T-NEB) vs cnbPACT ΔT (T - NEB) (mins)	Two-sided unpaired t-test	ns	0.059			WT hybridΔT (T-NEB)	9.611	5.705	9
							cnbPACT ΔT (T-NEB)	5.7	2.11	10
Figure 5j	Cnb RNAi: dt(NEB - fusion) mins	Two-sided unpaired t-test	ns	0.4723			Cnb RNAi II-Spindles	13.7	1.06	2
							Cnb RNAi X-Spindles	31.3	32.85	16
	Cnb PACT dt(NEB - fusion) mins	Two-sided unpaired t-test	ns	0.8198			Cnb PACT II-Spindles	45.5	46.86	4
							Cnb RNAi X-Spindles	55.22	76.07	9
Supplementary Figure 6a	Endo CID vs Ecto CID	Two-sided paired t-test	ns	0.129405			Endo CID	39.76	4.818	9
							Ecto CID	42.81	6.601	9
Supplementary Figure 7b	Endo basal CS 0 mins vs Ectopic CS 0 mins	Two-sided unpaired t-test	ns	0.357598			Endo basal CS 0 mins	7.392	0.8909	5
	Endo basal CS 6 mins vs Ectopic CS 6 mins	Two-sided unpaired t-test	ns	0.288718			Ectopic CS 0 mins	8.623	2.755	9
							Endo basal CS 6 mins	5.732	1.048	5
							Ectopic CS 6 mins	6.48	1.281	9
Supplementary Figure 7c	Endo basal CS 0 mins vs Ectopic CS 0 mins	Two-sided unpaired t-test	****	9.6e-05			Endo basal CS 0 mins	10.85	2.701	5
	Endo basal CS 6 mins vs Ectopic CS 6 mins	Two-sided unpaired t-test	***	0.000913			Ectopic CS 0 mins	4.258	1.663	9
							Endo basal CS 6 mins	8.782	1.745	5
							Ectopic CS 6 mins	4.439	1.801	9
Supplementary Figure 7d	Endo basal CS 0 mins vs Ectopic CS 0 mins	Two-sided unpaired t-test	ns	0.547041			Endo basal CS 0 mins	6.567	3.47	3
	Endo basal CS 6 mins vs Ectopic CS 6 mins	Two-sided unpaired t-test	ns	0.209042			Ectopic CS 0 mins	8.062	3.071	5
							Endo basal CS 6 mins	6.31	0.3747	3
							Ectopic CS 6 mins	7.468	1.355	5
Supplementary Figure 7e	Endo basal CS 0 mins vs Ectopic CS 0 mins	Two-sided unpaired t-test	**	0.009957			Endo basal CS 0 mins	9.52	3.948	3
	Endo basal CS 6 mins vs Ectopic CS 6 mins	Two-sided unpaired t-test	ns	0.142598			Ectopic CS 0 mins	3.018	0.9178	5
							Endo basal CS 6 mins	6.94	2.974	3
							Ectopic CS 6 mins	4.192	1.744	5
