# Supplementary material for: Asymmetric chromatin retention and nuclear envelopes separate chromosomes in fused cells in vivo
Source: Commun Biol. 2022 Sep 19;5:953. doi: 10.1038/s42003-022-03874-z (PMC9485224; doi:10.1038/s42003-022-03874-z)
Supplement: Supplementary file 5 — Supplementary Data 2 [file 42003_2022_3874_MOESM5_ESM.xlsx]

## Sheet: Fig 1c
Figure 1c
date	brain no	genotype	cell cycle stage	α (angle between nb and gmc chromatin)
20190305	1	His2aeGFP_worGal4UASmCherryJup_CAAXmCherry	Interphase	0.58
20190603	2	His2aeGFP_worGal4UASmCherryJup_CAAXmCherry	Interphase	15
20190508	1	His2aeGFP_worGal4UASmCherryJup_CAAXmCherry	Interphase	0
20191112	2	His2aeGFP_worGal4UASmCherryJup_CAAXmCherry	Interphase	0.5
20200210	2	His2aeGFP_worGal4UASmCherryJup_CAAXmCherry	Interphase	0
20200210	1	His2aeGFP_worGal4UASmCherryJup_CAAXmCherry	Interphase	11
20200224	3	His2aeGFP_worGal4UASmCherryJup_CAAXmCherry	Interphase	6.1
20200225	2	His2aeGFP_worGal4UASmCherryJup_CAAXmCherry	Interphase	5
20200804	5	His2aeGFP_worGal4UASmCherryJup_CAAXmCherry	Interphase	0
20180426	NA	worGal4UASCZSqhEGFP_CAAXmCherry_His2aeGFP	Interphase	0
20190515	3	His2aeGFP_worGal4UASmCherryJup_CAAXmCherry	Prophase	0
20190607	2	His2aeGFP_worGal4UASmCherryJup_CAAXmCherry	Prophase	15
20191119	2	His2aeGFP_worGal4UASmCherryJup_CAAXmCherry	Prophase	55
20191210	5	His2aeGFP_worGal4UASmCherryJup_CAAXmCherry	Prophase	11
20191216	1	His2aeGFP_worGal4UASmCherryJup_CAAXmCherry	Prophase	85
20191216	2	His2aeGFP_worGal4UASmCherryJup_CAAXmCherry	Prophase	55.8
20200114	3	His2aeGFP_worGal4UASmCherryJup_CAAXmCherry	Prophase	67.1
20200128	3	His2aeGFP_worGal4UASmCherryJup_CAAXmCherry	Prophase	84
20200218	2	His2aeGFP_worGal4UASmCherryJup_CAAXmCherry	Prophase	71
20200311	2	His2aeGFP_worGal4UASmCherryJup_CAAXmCherry	Prophase	63
20200311	4	His2aeGFP_worGal4UASmCherryJup_CAAXmCherry	Prophase	53
20180116	NA	worGal4UASCZ_SqhGFP_His2AGFP-RFP	Prophase	47
20180301	NA	worGal4UASCZSqhegfp_CAAXmCherry_His2aEGFP	Prophase	49
20180426	NA	worGal4UASCZ_CAAXmCherry_His2aEGFP	Prophase	0
20180426	NA	worGal4UASCZ_CAAXmCherry_His2aEGFP	Prophase	36
20171024	NA	wg4_UASCZ_His2A_CAAXmCherry	Prophase	35
20171024	NA	wG4_His2A_Caaxmcherry	Prophase	22
20171213	NA	worGal4UASCZSqhEGFP_CAAXmCherry_His2aRFP	Prophase	24
20180219	NA	worGal4UASCZSqhEGFP_CAAXmCherry_His2aRFP	Prophase	40
20190513	2	His2aeGFP_worGal4UASmCherryJup_CAAXmCherry	Prometaphase	38
20190529	2	His2aeGFP_worGal4UASmCherryJup_CAAXmCherry	Prometaphase	90
20190607	1	His2aeGFP_worGal4UASmCherryJup_CAAXmCherry	Prometaphase	66
20190607	2	His2aeGFP_worGal4UASmCherryJup_CAAXmCherry	Prometaphase	0
20191112	2	His2aeGFP_worGal4UASmCherryJup_CAAXmCherry	Prometaphase	43
20191118	4	His2aeGFP_worGal4UASmCherryJup_CAAXmCherry	Prometaphase	46
20191119	1	His2aeGFP_worGal4UASmCherryJup_CAAXmCherry	Prometaphase	79
20191125	2	His2aeGFP_worGal4UASmCherryJup_CAAXmCherry	Prometaphase	5
20191209	2	His2aeGFP_worGal4UASmCherryJup_CAAXmCherry	Prometaphase	47
20191210	3	His2aeGFP_worGal4UASmCherryJup_CAAXmCherry	Prometaphase	57
20191217	1	His2aeGFP_worGal4UASmCherryJup_CAAXmCherry	Prometaphase	27
20200107	3	His2aeGFP_worGal4UASmCherryJup_CAAXmCherry	Prometaphase	58
20200318	1	His2aeGFP_worGal4UASmCherryJup_CAAXmCherry	Prometaphase	59
20200706	1	His2aeGFP_worGal4UASmCherryJup_CAAXmCherry	Prometaphase	0,19
20190414	1	His2aeGFP_worGal4UASmCherryJup_CAAXmCherry	Metaphase	0
20190506	3	His2aeGFP_worGal4UASmCherryJup_CAAXmCherry	Metaphase	8
20190522	1	His2aeGFP_worGal4UASmCherryJup_CAAXmCherry	Metaphase	33.3
20200114	2	His2aeGFP_worGal4UASmCherryJup_CAAXmCherry	Metaphase	56
20200128	2	His2aeGFP_worGal4UASmCherryJup_CAAXmCherry	Metaphase	50
20200225	2	His2aeGFP_worGal4UASmCherryJup_CAAXmCherry	Metaphase	42
20200311	1	His2aeGFP_worGal4UASmCherryJup_CAAXmCherry	Metaphase	55
20200318	1	His2aeGFP_worGal4UASmCherryJup_CAAXmCherry	Metaphase	42
20200319	4	His2aeGFP_worGal4UASmCherryJup_CAAXmCherry	Metaphase	30.6
20200706	1	His2aeGFP_worGal4UASmCherryJup_CAAXmCherry	Metaphase	55
20200706	1	His2aeGFP_worGal4UASmCherryJup_CAAXmCherry	Metaphase	29
20180219	NA	worGal4UASCZ_His2aGFP-RFP_sqh_EGFP_CAAXmCherry	Metaphase	19
20180219	NA	worGal4UASCZ_His2aGFP-RFP_sqh_EGFP_CAAXmCherry	Metaphase	35
20180227	NA	worGal4UASCZ_CaaxmCherry_sqhegfp_His2aEGFP	Metaphase	51
20180227	NA	worGal4UASCZ_CaaxmCherry_sqhegfp_His2aEGFP	Metaphase	90
20180227	NA	worGal4UASCZ_CaaxmCherry_sqhegfp_His2aEGFP	Metaphase	69
20180424	NA	worGal4UASCZ_CaaxmCherry_sqhegfp_His2aEGFP	Metaphase	47
20170821	14	worGal4UASCZ_CaaxmCherry_sqhegfp_His2aEGFP	Metaphase	72
20180824	21	worGal4UASCZ_CaaxmCherry_sqhegfp_His2aEGFP	Metaphase	41
20170828	11	wG4_UASCZ_sqh_His2A_CAAXmCherry	Metaphase	90
20170905	18	worGal4_UASCZ_His2A_CAAXmCherry	Metaphase	32
20170911	3	worGal4_UasCZ_His2A_CAAXmCherry	Metaphase	89
20170912	8	wG4_UASCZ_His2A_CAAXmCherry	Metaphase	59
20170918	9	worGal4_UASCZ_His2A_CAAXmCherry	Metaphase	66
20170918	11	worGal4_UASCZ_His2A_CAAXmCherry	Metaphase	60
20171102	3	WorGal4_UASCZ_His2A_CAAXmCherry	Metaphase	40
20171213	11	worGal4UASCZ_SqheGFP_His2aGFP-RFP_CaaxmCherry	Metaphase	75
20180417	8	worGal4UASCZ_His2aGFP_CAAXmCherry	Metaphase	47
20170821	2	worGal4_UASZ_sqh_HIS2A	Metaphase	90
20170821	16	worGal4_UASZ_sqh_HIS2A	Metaphase	27.6
20170927	45	wG4_UASCZ_His2A_CAAXmCherry	Metaphase	8.9
20171003	2	wG4_UASCZ_His2A_CAAXmCherry	Metaphase	13
20171003	7	wG4_UASCZ_His2A_CAAXmCherry	Metaphase	5.1
20171214	2	worGal4_UASCZSqhGFP__His2A_CAAXmCherry	Metaphase	26.8
					6	112	59.6	2576	116	60.6	2566	112	61.1	2574	112	61.5	2572	111	62.3	2571	112	58.8	2571													2.5	4.42832	5.76975	5.0636						8.95824	7.26705	7.27255	6.65132

## Sheet: Fig 1d
Figure 1d
				NEB to metaphase
date	brain no	genotype	cell cycle stage	fused Nb chromatin (mins)	fused GMC chromatin (mins)
20181010	na	His2aeGFP_worGal4UASmCherryJup	Prophase	7.5	26.5
20190305	1	His2aeGFP_worGal4UASmCherryJup_CAAXmCherry	Interphase	11	7
20190603	2	His2aeGFP_worGal4UASmCherryJup_CAAXmCherry	Interphase	5	8
20200210	2	His2aeGFP_worGal4UASmCherryJup_CAAXmCherry	Interphase	6	6
20200210	1	His2aeGFP_worGal4UASmCherryJup_CAAXmCherry	Interphase	6	6
20200224	3	His2aeGFP_worGal4UASmCherryJup_CAAXmCherry	Interphase	5	5
20200225	2	His2aeGFP_worGal4UASmCherryJup_CAAXmCherry	Interphase	6	6
20200319	2	His2aeGFP_worGal4UASmCherryJup_CAAXmCherry	Interphase	10.5	10.5
20200804	5	His2aeGFP_worGal4UASmCherryJup_CAAXmCherry	Interphase	8	10
20190515	3	His2aeGFP_worGal4UASmCherryJup_CAAXmCherry	Prophase	13	17
20180426	na	worGal4UASCZSqhEGFP_CAAXmCherry_His2aeGFP	Interphase	7	7
20180426	na	worGal4UASCZ_CAAXmCherry_His2aEGFP	Prophase	8	8
20171214	na	worGal4UASCZSqhEGFP_CAAXmCherry_His2aRFP	Prophase	3	3
				NEB to metaphase
date	brain no	genotype	cell cycle stage	Unfused Nb chromatin (mins)
20190608	1	His2aeGFP_worGal4UASmCherryJup_CAAXmCherry	NA	6
20190608	1	His2aeGFP_worGal4UASmCherryJup_CAAXmCherry	NA	7
20190608	2	His2aeGFP_worGal4UASmCherryJup_CAAXmCherry	NA	9
20190608	2	His2aeGFP_worGal4UASmCherryJup_CAAXmCherry	NA	4.5
20190608	2	His2aeGFP_worGal4UASmCherryJup_CAAXmCherry	NA	5.5
20190608	2	His2aeGFP_worGal4UASmCherryJup_CAAXmCherry	NA	7

## Sheet: Fig 1e
Figure 1e
				NEB to metaphase
date	brain no	genotype	cell cycle stage	fused Nb chromatin (mins)	fused GMC chromatin (mins)	Ta-Ta (mins)
20181010	na	His2aeGFP_worGal4UASmCherryJup	Prophase	7.5	26.5	19
20190305	1	His2aeGFP_worGal4UASmCherryJup_CAAXmCherry	Interphase	11	7	-4
20190603	2	His2aeGFP_worGal4UASmCherryJup_CAAXmCherry	Interphase	5	8	3
20200210	2	His2aeGFP_worGal4UASmCherryJup_CAAXmCherry	Interphase	6	6	0
20200210	1	His2aeGFP_worGal4UASmCherryJup_CAAXmCherry	Interphase	6	6	0
20200224	3	His2aeGFP_worGal4UASmCherryJup_CAAXmCherry	Interphase	5	5	0
20200225	2	His2aeGFP_worGal4UASmCherryJup_CAAXmCherry	Interphase	6	6	0
20200319	2	His2aeGFP_worGal4UASmCherryJup_CAAXmCherry	Interphase	10.5	10.5	0
20200804	5	His2aeGFP_worGal4UASmCherryJup_CAAXmCherry	Interphase	8	10	2
20190515	3	His2aeGFP_worGal4UASmCherryJup_CAAXmCherry	Prophase	13	17	4
20180426	na	worGal4UASCZSqhEGFP_CAAXmCherry_His2aeGFP	Interphase	7	7	0
20180426	na	worGal4UASCZ_CAAXmCherry_His2aEGFP	Prophase	8	8	0
20171214	na	worGal4UASCZSqhEGFP_CAAXmCherry_His2aRFP	Prophase	3	3	0

## Sheet: Fig 1f and 1g
Fig 1f and 1g
Wild type
date	brain no	cell no	genotype	Endogenous alignment to anaphase onset
20190608	1	1	wt_his2agfp_worgal4uascherryzeus_uascaaxcherry	1 min 30 secs
20190608	1	2	wt_his2agfp_worgal4uascherryzeus_uascaaxcherry	1 min
20190608	2	1	wt_his2agfp_worgal4uascherryzeus_uascaaxcherry	2 mins 30 secs
20190608	2	2	wt_his2agfp_worgal4uascherryzeus_uascaaxcherry	1 min
20190608	2	2-div 2	wt_his2agfp_worgal4uascherryzeus_uascaaxcherry	1 min
20190608	2	6	wt_his2agfp_worgal4uascherryzeus_uascaaxcherry	2 min 30 secs
20190608	2	7	wt_his2agfp_worgal4uascherryzeus_uascaaxcherry	1 min
20200826	3	1	worGal4UASmCherryZeus_caaxmCherry_CidEGFP	6 mins
20200826	3	2	worGal4UASmCherryZeus_caaxmCherry_CidEGFP	6 mins
20200902	1	4	worGal4UASmCherryZeus_caaxmCherry_CidEGFP	2mins
20200902	1	5	worGal4UASmCherryZeus_caaxmCherry_CidEGFP	3mins
20200902	1	6	worGal4UASmCherryZeus_caaxmCherry_CidEGFP	4 mins
date	brain no	genotype	point	cell cycle stage	Endogenous alignment to first signs of anaphase onset (MINS)	Endo. alignment to ecto. anaphase onset (mins)	delay between endo and ecto ana.onset (mins)
20190305	1	His2aeGFP_worGal4UASmCherryJup_CAAXmCherry	P3`	Interphase	7	7	0
20190603	2	His2aeGFP_worGal4UASmCherryJup_CAAXmCherry	p1	Interphase	4	5	1
20200210	2	His2aeGFP_worGal4UASmCherryJup_CAAXmCherry	p3	Interphase	5	7	2
20200210	1	His2aeGFP_worGal4UASmCherryJup_CAAXmCherry	p3	Interphase	3	6.5	3.5
20200224	3	His2aeGFP_worGal4UASmCherryJup_CAAXmCherry	P1	Interphase	1	4	3
20200225	2	His2aeGFP_worGal4UASmCherryJup_CAAXmCherry	p1	Interphase	0.5	1	0.5
20200319	2	His2aeGFP_worGal4UASmCherryJup_CAAXmCherry	p3	Interphase	4.5	4.5,4.5	0
20200804	5	His2aeGFP_worGal4UASmCherryJup_CAAXmCherry	p3 in m2	Interphase	8	8	0
20180426		worGal4UASCZSqhEGFP_CAAXmCherry_His2aeGFP	movie 04	Interphase	5	na	na
20200805	2	worGal4UASmCherryZeus_caaxmCherry_CidEGFP		Interphase	1	NA	NA
20200806	1	worGal4UASmCherryZeus_caaxmCherry_CidEGFP		Interphase	4	4	0
20200812	2	worGal4UASmCherryZeus_caaxmCherry_CidEGFP		Interphase	4	4	0
20200824	2	worGal4UASmCherryZeus_caaxmCherry_CidEGFP	P1	Interphase	6.5	6.5	0
20200826	4	worGal4UASmCherryZeus_caaxmCherry_CidEGFP	p1	Interphase	4.5	4.5	0
20190515	3	His2aeGFP_worGal4UASmCherryJup_CAAXmCherry	P3	Prophase	6.5	6.5	0
20190607	2	His2aeGFP_worGal4UASmCherryJup_CAAXmCherry	P1	Prophase	12	na and 15.5	na and 3.5
20191119	2	His2aeGFP_worGal4UASmCherryJup_CAAXmCherry	p1	Prophase	2	na	na
20191210	5	worGal4UASmCherryZeus_caaxmCherry_CidEGFP	p1	Prophase	1	na	na
20191216	1	worGal4UASmCherryZeus_caaxmCherry_CidEGFP	p2	Prophase	1	na	na
20191216	2	worGal4UASmCherryZeus_caaxmCherry_CidEGFP	p1	Prophase	1	na	na
20200311	4	worGal4UASmCherryZeus_caaxmCherry_CidEGFP	p2	Prophase	0.5	na	na
20180116		worGal4UASCZ_SqhGFP_His2AGFP-RFP	pd1	Prophase	7	9 and 15	2 and 8
20180301		worGal4UASCZSqhegfp_CAAXmCherry_His2aEGFP	pd1	Prophase	6		na
20180426		worGal4UASCZ_CAAXmCherry_His2aEGFP	movie04_prodiv	Prophase	4	na	na
20180426		worGal4UASCZ_CAAXmCherry_His2aEGFP	movie04_prodiv2	Prophase	4.5	9.5	5
20171213		worGal4UASCZSqhEGFP_CAAXmCherry_His2aRFP	propdiv1	Prophase	10	na	na
20171214-4		worGal4UASCZSqhEGFP_CAAXmCherry_His2aRFP	-4	Prophase	4	na	na
20180227		worGal4UASCZ_CaaxmCherry_sqhegfp_His2aEGFP	movie09_crop	Prophase	2	na	na
20200728	1	worGal4UASmCherryZeus_caaxmCherry_CidEGFP	p3	Prophase	5		na
20200812	1m2	worGal4UASmCherryZeus_caaxmCherry_CidEGFP	p3	Prophase	6	6	0
20200812	m2	worGal4UASmCherryZeus_caaxmCherry_CidEGFP	p1	Prophase	8	na	na

## Sheet: Fig 2c
Fig 2c
date	brain no	genotype	cell cycle stage	multiple spindles (Y or N)
20190305	1	His2aeGFP_worGal4UASmCherryJup_CAAXmCherry	Interphase	Y
20190522	1	His2aeGFP_worGal4UASmCherryJup_CAAXmCherry	Interphase	Y
20190603	2	His2aeGFP_worGal4UASmCherryJup_CAAXmCherry	Interphase	Y
20190205	1	His2aeGFP_worGal4UASmCherryJup_CAAXmCherry	Interphase	Y
20190225	1	His2aeGFP_worGal4UASmCherryJup_CAAXmCherry	Interphase	Y
20190508	1	His2aeGFP_worGal4UASmCherryJup_CAAXmCherry	Interphase	Y
20200210	2	His2aeGFP_worGal4UASmCherryJup_CAAXmCherry	Interphase	Y
20200210	1	His2aeGFP_worGal4UASmCherryJup_CAAXmCherry	Interphase	Y
20200224	3	His2aeGFP_worGal4UASmCherryJup_CAAXmCherry	Interphase	Y
20200225	1	His2aeGFP_worGal4UASmCherryJup_CAAXmCherry	Interphase	Y
20200225	2	His2aeGFP_worGal4UASmCherryJup_CAAXmCherry	Interphase	Y
20200319	2	His2aeGFP_worGal4UASmCherryJup_CAAXmCherry	Interphase	Y
20200804	5	His2aeGFP_worGal4UASmCherryJup_CAAXmCherry	Interphase	Y
20180426	NA	worGal4UASCZSqhEGFP_CAAXmCherry_His2aeGFP	Interphase	Y
20190515	3	His2aeGFP_worGal4UASmCherryJup_CAAXmCherry	Prophase	Y
20190607	2	His2aeGFP_worGal4UASmCherryJup_CAAXmCherry	Prophase	Y
20191119	2	His2aeGFP_worGal4UASmCherryJup_CAAXmCherry	Prophase	N
20191210	5	His2aeGFP_worGal4UASmCherryJup_CAAXmCherry	Prophase	N
20191216	1	His2aeGFP_worGal4UASmCherryJup_CAAXmCherry	Prophase	N
20191216	2	His2aeGFP_worGal4UASmCherryJup_CAAXmCherry	Prophase	N
20200114	3	His2aeGFP_worGal4UASmCherryJup_CAAXmCherry	Prophase	N
20200128	3	His2aeGFP_worGal4UASmCherryJup_CAAXmCherry	Prophase	N
20200218	2	His2aeGFP_worGal4UASmCherryJup_CAAXmCherry	Prophase	N
20200311	2	His2aeGFP_worGal4UASmCherryJup_CAAXmCherry	Prophase	N
20200311	4	His2aeGFP_worGal4UASmCherryJup_CAAXmCherry	Prophase	N
20180109	NA	worGal4UASCZSqhEGFP_CAAXmCherry_His2aeGFP	Prophase	Y
20180116	NA	worGal4UASCZ_SqhGFP_His2AGFP-RFP	Prophase	Y
20180426	NA	worGal4UASCZ_CAAXmCherry_His2aEGFP	Prophase	Y
20180426	NA	worGal4UASCZ_CAAXmCherry_His2aEGFP	Prophase	Y
20180503	NA	worGal4UASCZ_His2aGFP	Prometaphase	Y
20190513	2	His2aeGFP_worGal4UASmCherryJup_CAAXmCherry	Prometaphase	N
20190529	2	His2aeGFP_worGal4UASmCherryJup_CAAXmCherry	Prometaphase	N
20190607	1	His2aeGFP_worGal4UASmCherryJup_CAAXmCherry	Prometaphase	N
20190607	2	His2aeGFP_worGal4UASmCherryJup_CAAXmCherry	Prometaphase	Y
20191112	2	His2aeGFP_worGal4UASmCherryJup_CAAXmCherry	Prometaphase	N
20191119	1	His2aeGFP_worGal4UASmCherryJup_CAAXmCherry	Prometaphase	N
20191125	2	His2aeGFP_worGal4UASmCherryJup_CAAXmCherry	Prometaphase	N
20191209	2	His2aeGFP_worGal4UASmCherryJup_CAAXmCherry	Prometaphase	N
20191210	3	His2aeGFP_worGal4UASmCherryJup_CAAXmCherry	Prometaphase	N
20191217	1	His2aeGFP_worGal4UASmCherryJup_CAAXmCherry	Prometaphase	N
20200107	3	His2aeGFP_worGal4UASmCherryJup_CAAXmCherry	Prometaphase	N
20200318	1	His2aeGFP_worGal4UASmCherryJup_CAAXmCherry	Prometaphase	N
20200706	1	His2aeGFP_worGal4UASmCherryJup_CAAXmCherry	Prometaphase	Y
20190414	1	His2aeGFP_worGal4UASmCherryJup_CAAXmCherry	Metaphase	N
20190429	1	His2aeGFP_worGal4UASmCherryJup_CAAXmCherry	Metaphase	N
20190506	3	His2aeGFP_worGal4UASmCherryJup_CAAXmCherry	Metaphase	N
20190521	1	His2aeGFP_worGal4UASmCherryJup_CAAXmCherry	Metaphase	N
20190522	1	His2aeGFP_worGal4UASmCherryJup_CAAXmCherry	Metaphase	N
20200114	2	His2aeGFP_worGal4UASmCherryJup_CAAXmCherry	Metaphase	N
20200128	2	His2aeGFP_worGal4UASmCherryJup_CAAXmCherry	Metaphase	N
20200225	2	His2aeGFP_worGal4UASmCherryJup_CAAXmCherry	Metaphase	N
20200311	1	His2aeGFP_worGal4UASmCherryJup_CAAXmCherry	Metaphase	N
20200318	1	His2aeGFP_worGal4UASmCherryJup_CAAXmCherry	Metaphase	N
20200319	4	His2aeGFP_worGal4UASmCherryJup_CAAXmCherry	Metaphase	N
20200706	1	His2aeGFP_worGal4UASmCherryJup_CAAXmCherry	Metaphase	Y
20200706	1	His2aeGFP_worGal4UASmCherryJup_CAAXmCherry	Metaphase	N
20180227	NA	worGal4UASCZ_CaaxmCherry_sqhegfp_His2aEGFP	Metaphase	N
20180227	NA	worGal4UASCZ_CaaxmCherry_sqhegfp_His2aEGFP	Metaphase	N
20180227	NA	worGal4UASCZ_CaaxmCherry_sqhegfp_His2aEGFP	Metaphase	N
20180424	NA	GFP-RFP_worGal4UASCZ_CAAXmCherry_Hisegfp	Metaphase	N
20170911	Brain034	worGal4_UasCZ_His2A_CAAXmCherry	Metaphase	N
20170927	Brain045	wG4_UASCZ_His2A_CAAXmCherry	Metaphase	N
20171003	Brain02	wG4_UASCZ_His2A_CAAXmCherry	Metaphase	N
20171003	Brain07	wG4_UASCZ_His2A_CAAXmCherry	Metaphase	N
20171004	Brain07	wG4_UASCZ_His2A_CAAXmCherry	Metaphase	N

## Sheet: Fig 2e
Fig 2E
date	brain no	genotype	point	cell cycle stage	Spindles parallel or intersecting	Total parallel	total intersecting	Total	Percentage parallel	Persentage intersecting
20190305	1	His2aeGFP_worGal4UASmCherryJup_CAAXmCherry	P3`	Interphase	Intersecting
20190522	1	His2aeGFP_worGal4UASmCherryJup_CAAXmCherry	p2	Interphase	Parallel
20190603	2	His2aeGFP_worGal4UASmCherryJup_CAAXmCherry	p1	Interphase	Parallel
20200210	2	His2aeGFP_worGal4UASmCherryJup_CAAXmCherry	p3	Interphase	Parallel
20200210	1	His2aeGFP_worGal4UASmCherryJup_CAAXmCherry	p3	Interphase	Parallel
20200224	3	His2aeGFP_worGal4UASmCherryJup_CAAXmCherry	P1	Interphase	Parallel
20190515	3	His2aeGFP_worGal4UASmCherryJup_CAAXmCherry	P3	Prophase	Parallel
20200319	2	His2aeGFP_worGal4UASmCherryJup_CAAXmCherry	p3	Interphase	Intersecting
20200804	5	His2aeGFP_worGal4UASmCherryJup_CAAXmCherry	p3	Interphase	Intersecting
20180426		worGal4UASCZ_CAAXmCherry_His2aEGFP	movie04_prodiv	Prophase	Intersecting
20200707	2	worGalUAScherryZeus_AslGFP		Interphase	Intersecting
20200713	3	worGalUAScherryZeus_AslGFP	p4	Interphase	Intersecting
20200715	3	worGalUAScherryZeus_AslGFP	p1	Interphase	Intersecting
20200707	2	worGalUAScherryZeus_AslGFP		Prophase	Parallel
20200713	3	worGalUAScherryZeus_AslGFP		Prophase	Parallel
20220419		His2aeGFP_worGal4UASmCherryJup		Interphase	Intersecting
20220324		flyfuccixworgal4uascherryjupiter_march24_01_1_nice fusion		Prophase	Parallel
20220329		flyfuccixworgal4uascherryjupiter_march28_01_1_fusion		Late Prophase	Parallel
20220229		mad2gfp_cherryjupiter_jan28_01 - 2		Metaphase	Intersecting
20220208		mad2gfpx152_feb08_01_fused		Metaphase	Parallel
20220214		mad2gfpx152_feb14_01_1		Prometaphase	Parallel
20220214		mad2gfpx152_feb14_01_nice fusion		Prophase	Parallel
20220215		mad2gfpx152_feb15_01_7_nice fusion		Prophase	Parallel
20220314		ch-jup,asl-gfp_lam-gfp-fusions_01_3_Capture 4_cropped		Prophase	Parallel
20220314		ch-jup,asl-gfp_lam-gfp-fusions_03_2_Capture 2_cropped		Prophase	Parallel
20220310		His2ARFP_G147xCAAXmCherry_March10_nice interphase fusion		Interphase	Parallel
						17	9	26	65.3846	34.6154

## Sheet: Fig 2f
Fig 2F
date	brain no	genotype	point	cell cycle stage	Spindles parallel or intersecting	dt (NEB - fusion) mins	parallel	Intersecting
20190305	1	His2aeGFP_worGal4UASmCherryJup_CAAXmCherry	P3`	Interphase	Intersecting	72	45	72
20190522	1	His2aeGFP_worGal4UASmCherryJup_CAAXmCherry	p2	Interphase	Parallel	45	40	39
20190603	2	His2aeGFP_worGal4UASmCherryJup_CAAXmCherry	p1	Interphase	Parallel	40	9	98
20200210	2	His2aeGFP_worGal4UASmCherryJup_CAAXmCherry	p3	Interphase	Parallel	9	4	36.5
20200210	1	His2aeGFP_worGal4UASmCherryJup_CAAXmCherry	p3	Interphase	Parallel	4	5	28
20200224	3	His2aeGFP_worGal4UASmCherryJup_CAAXmCherry	P1	Interphase	Parallel	5	12	25.5
20190515	3	His2aeGFP_worGal4UASmCherryJup_CAAXmCherry	P3	Prophase	Parallel	12	3	53.5
20200319	2	His2aeGFP_worGal4UASmCherryJup_CAAXmCherry	p3	Interphase	Intersecting	39	3	36
20200804	5	His2aeGFP_worGal4UASmCherryJup_CAAXmCherry	p3	Interphase	Intersecting	98	22	90
20180426		worGal4UASCZ_CAAXmCherry_His2aEGFP	movie04_prodiv	Prophase	Intersecting	36.5	5
20200707	2	worGalUAScherryZeus_AslGFP		Interphase	Intersecting	28	0
20200713	3	worGalUAScherryZeus_AslGFP	p4	Interphase	Intersecting	25.5	0
20200715	3	worGalUAScherryZeus_AslGFP	p1	Interphase	Intersecting	53.5	3
20200707	2	worGalUAScherryZeus_AslGFP		Prophase	Parallel	3	32
20200713	3	worGalUAScherryZeus_AslGFP		Prophase	Parallel	3	2.5
20220419		His2aeGFP_worGal4UASmCherryJup		Interphase	Intersecting	36	7.5
20220324		flyfuccixworgal4uascherryjupiter_march24_01_1_nice fusion		Prophase	Parallel	22	22.5
20220329		flyfuccixworgal4uascherryjupiter_march28_01_1_fusion		Late Prophase	Parallel	5
20220229		mad2gfp_cherryjupiter_jan28_01 - 2		Metaphase	Intersecting	90
20220208		mad2gfpx152_feb08_01_fused		Metaphase	Parallel	0
20220214		mad2gfpx152_feb14_01_1		Prometaphase	Parallel	0
20220214		mad2gfpx152_feb14_01_nice fusion		Prophase	Parallel	3
20220215		mad2gfpx152_feb15_01_7_nice fusion		Prophase	Parallel	32
20220314		ch-jup,asl-gfp_lam-gfp-fusions_01_3_Capture 4_cropped		Prophase	Parallel	2.5
20220314		ch-jup,asl-gfp_lam-gfp-fusions_03_2_Capture 2_cropped		Prophase	Parallel	7.5
20220310		His2ARFP_G147xCAAXmCherry_March10_nice interphase fusion		Interphase	Parallel	22.5
						Average (mins)	12.6765	53.1667
						SD (mins)	13.9072	25.5897
						Count	17	9

## Sheet: Fig 2h
Fig 2h
date	brain no	genotype	cell cycle stage	dt(endo.spindle-ectopic spindle) mins
20190305	1	His2aeGFP_worGal4UASmCherryJup_CAAXmCherry	Interphase	0
20190522	1	His2aeGFP_worGal4UASmCherryJup_CAAXmCherry	Interphase	0
20190603	2	His2aeGFP_worGal4UASmCherryJup_CAAXmCherry	Interphase	3
20190205	1	His2aeGFP_worGal4UASmCherryJup_CAAXmCherry	Interphase	0
20190225	1	His2aeGFP_worGal4UASmCherryJup_CAAXmCherry	Interphase	0
20191112	2	His2aeGFP_worGal4UASmCherryJup_CAAXmCherry	Interphase	0
20200210	2	His2aeGFP_worGal4UASmCherryJup_CAAXmCherry	Interphase	-2
20200210	1	His2aeGFP_worGal4UASmCherryJup_CAAXmCherry	Interphase	2
20200225	1	His2aeGFP_worGal4UASmCherryJup_CAAXmCherry	Interphase	0
20200225	2	His2aeGFP_worGal4UASmCherryJup_CAAXmCherry	Interphase	0
20200319	2	His2aeGFP_worGal4UASmCherryJup_CAAXmCherry	Interphase	0 and 1.5
20200804	5	His2aeGFP_worGal4UASmCherryJup_CAAXmCherry	Interphase	0
20180109	NA	worGal4UASCZSqhEGFP_CAAXmCherry_His2aeGFP	Prophase	0
20180426	NA	worGal4UASCZSqhEGFP_CAAXmCherry_His2aeGFP	Interphase	0
20180426	NA	worGal4UASCZ_CAAXmCherry_His2aEGFP	Prophase	6

## Sheet: Fig 2j
Fig 2j																																		Nb Mid point coordinates			GMC midpoint coordinates
								Neuroblast spindle Coordinates						Ectopic spindle coordinates							Neuroblast spindle vector			Ectopic spindle vector			Nb spindle magnitude	Ectopic spindle magnitude	Dot product			Angle between spindles		Nb spindle midpoints coordinates			Ectopic spindle midpoints coordinates			Distance between spindle midpoints (µm)
date	brain no	genotype		cell cycle stage		Tine (mins)		N1(apical)	N2(apical)	N3(apical)	N1'(basal)	N2'(basal)	N3'(basal)	E1(apical)	E2(apical)	E3(apical)	E1'(basal)	E2'(basal)	E3'(basal)		X1	Y1	Z1	X2	Y2	Z2	InI	IeI	n.e	costheta	theta first gmc spindle	theta in degrees		M1	M2	M3	m1	m2	m3
20200210	2	His2aeGFP_worGal4UASmCherryJup_CAAXmCherry		Interphase		0		105	112	2418	107	106	2431	103	103	2420	106	105	2430		-2	6	-13	-3	-2	-10	14.4568	10.6301	124	0.806881	0.631944	36.2077		106	109	2424.5	104.5	104	2425	5.24404
						0.5		105	111	2418	106	107	2432	103	103	2419	107	106	2431		-1	4	-14	-4	-3	-12	14.5945	13	160	0.843309	0.567385	32.5088		105.5	109	2425	105	104.5	2425	4.52769
						1		106	112	2418	106	106	2432	103	104	2419	107	105	2431		0	6	-14	-4	-1	-12	15.2315	12.6886	162	0.83822	0.576785	33.0474		106	109	2425	105	104.5	2425	4.60977
						1.5		104	112	2418	104	106	2432	104	104	2418	106	105	2431		0	6	-14	-2	-1	-13	15.2315	13.1909	176	0.87598	0.503333	28.8389		104	109	2425	105	104.5	2424.5	4.63681
						2		104	112	2418	105	106	2432	104	105	2418	106	105	2432		-1	6	-14	-2	0	-14	15.2643	14.1421	198	0.917217	0.409758	23.4774		104.5	109	2425	105	105	2425	4.03113
						2.5		106	112	2417	106	106	2432	105	106	2418	105	105	2431		0	6	-15	0	1	-13	16.1555	13.0384	201	0.954226	0.303734	17.4027		106	109	2424.5	105	105.5	2424.5	3.64005
						3		106	111	2418	105	106	2431	104	106	2417	106	104	2431		1	5	-13	-2	2	-14	13.9642	14.2829	190	0.952623	0.309049	17.7072		105.5	108.5	2424.5	105	105	2424	3.57071
						3.5		105	112	2417	106	105	2432	104	108	2417	106	104	2431		-1	7	-15	-2	4	-14	16.5831	14.6969	240	0.984732	0.174969	10.025		105.5	108.5	2424.5	105	106	2424	2.59808
						4		106	112	2418	105	105	2431	105	109	2418	106	104	2431		1	7	-13	-1	5	-13	14.7986	13.9642	203	0.982328	0.188276	10.7874		105.5	108.5	2424.5	105.5	106.5	2424.5	2
						4.5		105	113	2418	106	105	2431	105	110	2418	105	103	2430		-1	8	-13	0	7	-12	15.2971	13.8924	212	0.997584	0.0695331	3.98395		105.5	109	2424.5	105	106.5	2424	2.59808
						5		105	112	2417	105	105	2431	105	111	2418	106	103	2430		0	7	-14	-1	8	-12	15.6525	14.4568	224	0.989901	0.142238	8.14966		105	108.5	2424	105.5	107	2424	1.58114
						5.5		106	113	2418	105	104	2430	105	111	2419	105	103	2430		1	9	-12	0	8	-11	15.0333	13.6015	204	0.997677	0.0681706	3.90589		105.5	108.5	2424	105	107	2424.5	1.65831

## Sheet: Fig 2k and 2l
Fig 2k and 2l
								Neuroblast spindle Coordinates						Ectopic spindle coordinates					Neuroblast spindle vector			Ectopic spindle vector			Nb spindle	Ectopic spindle				Angle between spindles		Nb spindle midpoints coordinates			Ectopic spindle midpoints coordinates			Distance between spindle midpoints (µm)
date	brain no	genotype	cell cycle stage during fusion	Cell cycle stage during measurement		N1(apical)	N2(apical)	N3(apical)	N1'(basal)	N2'(basal)	N3'(basal)	E1(apical)	E2(apical)	E3(apical)	E1'(basal)	E2'(basal)	E3'(basal)		X1	Y1	Z1	X2	Y2	Z2	InI	IeI	n.e	costheta	theta first gmc spindle	theta in degrees		M1	M2	M3	m1	m2	m3
20190305	1	His2aeGFP_worGal4UASmCherryJup_CAAXmCherry	Interphase	Metaphase		55.2	38.2	134	51.5	34	122	54.8	39.4	134	49.7	34.8	122		3.7	4.2	12	5.1	4.6	12	13.2412	13.8264	182.19	0.995145	0.098575	5.64793		53.35	36.1	128	52.25	37.1	128	1.48661
	1			Prometaphase		56.6	32.3	131	49.5	36.7	125	56.4	35.7	130	48.9	38.1	126		7.1	-4.4	6	7.5	-2.4	4	10.2845	8.83233	87.81	0.966691	0.258827	14.8297		53.05	34.5	128	52.65	36.9	128	2.43311
20190522	1	His2aeGFP_worGal4UASmCherryJup_CAAXmCherry	Interphase	Prometaphase		83.9	70.5	123	84	59.8	123	77.1	63.4	127	85.6	60.6	126		-0.1	10.7	0	-8.5	2.8	1	10.7005	9.005	30.81	0.319746	1.24533	71.3524		83.95	65.15	123	81.35	62	126.5	5.37889
				Metaphase		80.5	70	123	85.9	60.9	127	79.9	68.3	123	85.9	60.9	127		-5.4	9.1	-4	-6	7.4	-4	11.3124	10.3325	115.74	0.990205	0.140079	8.02593		83.2	65.45	125	82.9	64.6	125	0.901388
																											0	#DIV/0!				0	0	0	0	0	0
20190603	2	His2aeGFP_worGal4UASmCherryJup_CAAXmCherry	Interphase	Prometaphase		69.3	60.6	91.9	80.8	60.9	91.2	77.1	57.4	94.2	81	59.2	93.6		-11.5	-0.3	0.7	-3.9	-1.8	0.6	11.5252	4.33705	45.81	0.916469	0.411632	23.5848		75.05	60.75	91.55	79.05	58.3	93.9	5.24643
				Metaphase		69.5	63	91.3	81	60.8	93.7	71.7	58.4	93.1	80.7	57.5	91.5		-11.5	2.2	-2.4	-9	0.9	1.6	11.952	9.18531	101.64	0.925828	0.387575	22.2064		75.25	61.9	92.5	76.2	57.95	92.3	4.06755
20190205	1	His2aeGFP_worGal4UASmCherryJup_CAAXmCherry	Interphase	Prometaphase		47	38.6	123	44.3	36.1	117	47.4	36.9	125	44.5	33.3	117		2.7	2.5	6	2.9	3.6	8	7.03847	9.23959	64.83	0.996886	0.0789416	4.52302		45.65	37.35	120	45.95	35.1	121	2.48042
				Metaphase		46.4	38.8	124	43.7	35.9	115	46.6	37.7	126	43.8	34.5	115		2.7	2.9	9	2.8	3.2	11	9.83362	11.7932	115.84	0.998879	0.0473499	2.71295		45.05	37.35	119.5	45.2	36.1	120.5	1.60779
20200210	2	His2aeGFP_worGal4UASmCherryJup_CAAXmCherry	Interphase	Prometaphase		105	112	2418	107	106	2431	103	103	2420	106	105	2430		-2	6	-13	-3	-2	-10	14.4568	10.6301	124	0.806881	0.631944	36.2077		106	109	2424.5	104.5	104	2425	5.24404
				Metaphase		106	113	2418	105	104	2430	105	111	2419	105	103	2430		1	9	-12	0	8	-11	15.0333	13.6015	204	0.997677	0.0681706	3.90589		105.5	108.5	2424	105	107	2424.5	1.65831
																			0	0	0	0	0	0	0	0	0	#DIV/0!				0	0	0	0	0	0
20200225	2	His2aeGFP_worGal4UASmCherryJup_CAAXmCherry	Interphase	Prometaphase		94.8	92.6	2392	105	85.8	2393	101	90.8	2391	107	89	2393		-10.2	6.8	-1	-6	1.8	-2	12.2996	6.57571	75.44	0.932756	0.368813	21.1314		99.9	89.2	2392.5	104	89.9	2392	4.18927
	2		Interphase	Metaphase		95.6	93.5	2390	104	87.1	2396	97.1	93.1	2391	106	89.1	2396		-8.4	6.4	-6	-8.9	4	-5	12.1458	10.964	130.36	0.978923	0.205676	11.7844		99.8	90.3	2393	101.55	91.1	2393.5	1.98809
20190515	3	His2aeGFP_worGal4UASmCherryJup_CAAXmCherry	Prophase	Prometaphase		41.6	55.3	115	37	57.1	127	44.1	57.9	114	46.6	63	126		4.6	-1.8	-12	-2.5	-5.1	-12	12.9769	13.2763	141.68	0.822357	0.605254	34.6785		39.3	56.2	121	45.35	60.45	120	7.4609
	3		Prophase	Metaphase		43.7	54.7	117	39.4	59.9	127	44.4	55.8	115	41	61.5	124		4.3	-5.2	-10	3.4	-5.7	-9	12.0636	11.1826	134.26	0.995242	0.0975926	5.59164		41.55	57.3	122	42.7	58.65	119.5	3.06513

[truncated: 18 more sheets: Fig 3c, Fig 3e and 3f, Fig 4c , Fig 4f, Fig 4h, Fig 4i  and 4j, Fig 5c,d and Suppl Fig.7b,c , Fig 5e,f and Suppl Fig. 7d,e, Figure 5h, Figure 5i, Figure 5j, Fig 7b and7d, Suppl. Fig.2d, Suppl. Fig6a, Suppl. Fig6d, Suppl. Fig.7h, Suppl. Fig.7i, Suppl.Fig.7j]
